# Supplementary material for: Deciphering the human antibody response against Burkholderia pseudomallei during melioidosis using a comprehensive immunoproteome approach
Source: Front Immunol. 2023 Dec 11;14:1294113. doi: 10.3389/fimmu.2023.1294113 (PMC10749318; doi:10.3389/fimmu.2023.1294113)
Supplement: Supplementary file 4 [file Table_4.xlsx]

## Sheet: Tabelle1
Supplementary Table 4. Primer, plasmids, restriction enzymes, resistance, expression conditions.
	Locus name used for protein array	Primer forward 5'-3'	Primer reverse 5'-3'	Restriction enzyme	Plasmid	Tag	Resistance	Expression temperature	Time of expression
1	BPSL0156	ATGGTAGGTCTCAAATGGATGCGAACGAAATTCAACGGCA	ATGGTAGGTCTCAGCGCTTAGCGGCGGGCTCACTTCGG	BsaI	pPR-IBA1	Strep-tag	Ampicillin	37°C	4 h
2	BPSL0225	ATACCATGGGCGGCGCGTCGTCCGGCGAC	TTAGGTACCTCAGGCGAAGGTGTCGACCATCC	NcoI, KpnI	pET TrxA-1a	His-tag	Kanamycin	20°C	over night
3	BPSL0298	ATACCATGGGAATGACCACGATTCTTGAAAATCTC	TAAGGTACCTCAGTTGCCGCTCTCGTC	NcoI, KpnI	pET TrxA-1a	His-tag	Kanamycin	20°C	over night
4	BPSL0413	ATACCATGGGAATGTCAGCCCCGCCGGTTT	TTAGGTACCTCAGTCATTCGATTGTTCCAGTGCCT	NcoI, KpnI	pET TrxA-1a	His-tag	Kanamycin	20°C	over night
5	BPSL0896	ATACCATGGGAATGCCGTATCAGCACATCAA	TAAGGTACCTTACTCCATGTTTTCGATCAGC	NcoI, KpnI	pET TrxA-1a	His-tag	Kanamycin	20°C	over night
6	BPSL1087	TTACCATGGGCATGACTCAGCAAACCATGAGCTTTCAGGCAGAGG	TTAGGTACCTCACGCCGCGCGCGACAGC	NcoI, KpnI	pET TrxA-1a	His-tag	Kanamycin	20°C	over night
7	BPSL1528	ATACCATGGCCGTCGCCGGCGTCGCGCA	TTAGGTACCCTACTGCTGCTGCTTTTGCTTCG	NcoI, KpnI	pET TrxA-1a	His-tag	Kanamycin	20°C	over night
8	BPSL1536	ATGGTAGGTCTCAAATGTCTCAGCGAATTGCTTACGTAACG	ATGGTAGGTCTCAGCGCTGCCCATATGCAAGCCGCCGTT	BsaI	pPR-IBA1	Strep-tag	Ampicillin	37°C	4 h
9	BPSL1622	ATACCATGGCCTCCCCACAGGGC	TAAGGTACCTCACTCGCGGATGACG	NcoI, KpnI	pET TrxA-1a	His-tag	Kanamycin	20°C	over night
10	BPSL1744	ATACCATGGGAATGAGCTTCAACCTGCACAACCG	TAAGGTACCTCAGATGCCGCCGAGCGT	NcoI, KpnI	pET TrxA-1a	His-tag	Kanamycin	20°C	over night
11	BPSL1962	ATACCATGGGAATGTCCGGCAACACCCTCGG	TTAGGTACCTCATTGCGCGTCCGGCG	NcoI, KpnI	pETM-STMUG	Strep-tag	Kanamycin	20°C	over night
12	BPSL2158	ATACCATGGGAATGGCGGCAATTACCGCA	TAAGGTACCTTACTGCTGCTTCGCGGC	NcoI, KpnI	pET TrxA-1a	His-tag	Kanamycin	20°C	over night
13	BPSL2171I	ATACCATGGTGGTCCGAAACATGTCCG	TAAGGTACCTCAGGCGATCAGTTGTTCG	NcoI, KpnI	pET TrxA-1a	His-tag	Kanamycin	20°C	over night
14	BPSL2289	ATACCATGGGAATGAACAACGATATCCCCCACCT	TAAGGTACCTCAGTGCGCCGCCCATTC	NcoI, KpnI	pET TrxA-1a	His-tag	Kanamycin	20°C	over night
15	BPSL2299	ATGGTAGGTCTCAAATGAGTCTCATCGAAGTCAA	ATGGTAGGTCTCAGCGCTCTTCTTGCGCTGCGGCGGCA	BsaI	pPR-IBA1	Strep-tag	Ampicillin	20°C	over night
16	BPSL2305	amplification not needed, synthesized DNA			pET28a	His-tag	Kanamycin	20°C	over night
17	BPSL2825	amplification not needed, synthesized DNA			pET28a	His-tag	Kanamycin	20°C	over night
18	BPSL2840I	ATACCATGGGAATGACGCAGATGACCGCC	TAAGGTACCTCATTCGAGCGCGCCC	NcoI, KpnI	pET TrxA-1a	His-tag	Kanamycin	20°C	over night
19	BPSL2987	ATACCATGGGAATGAGCAAAGTCACGCTGG	TAAGGTACCTTATTTCAGCGCGGCGAG	NcoI, KpnI	pET TrxA-1a	His-tag	Kanamycin	20°C	over night
20	BPSL3021	ATACCATGGGAATGAGCAAAGACTACAAGGATCTG	TAAGGTACCTCAGAAATTGCTGAGGAACCA	NcoI, KpnI	pET TrxA-1a	His-tag	Kanamycin	20°C	over night
21	BPSL3056	ATACCATGGGAATGACGACCATTCTCCAGATCAA	TAAGGTACCTCAAACCGCGGCGATCG	NcoI, KpnI	pET TrxA-1a	His-tag	Kanamycin	20°C	over night
22	BPSL3098	ATGGTAGGTCTCAAATGACGCAAACGGTCCAGGC	ATGGTAGGTCTCAGCGCTCGCTCCGGCGAATGCTTCGC	BsaI	pPR-IBA1	Strep-tag	Ampicillin	20°C	over night
23	BPSL3120I	ATACCATGGGAATGATGGTTCTGTATTCCGGC	TAAGGTACCTTAACGACGCATGACCTTTTC	NcoI, KpnI	pET TrxA-1a	His-tag	Kanamycin	20°C	over night
24	BPSL3133	ATACCATGGGAATGGCTCTAGCTAAACGCATCAT	TTAGGTACCTCACAACCTCACTGCAATGC	NcoI, KpnI	pET TrxA-1a	His-tag	Kanamycin	20°C	over night
25	BPSL3168	ATACCATGGGAATGATTACCGTCAACGTCGACCTG	TTAGGTACCTTACCGGGTGGTTGCCGC	NcoI, KpnI	pET TrxA-1a	His-tag	Kanamycin	20°C	over night
26	BPSL3170	ATGGTAGGTCTCAAATGCCGCTCGCGCCGGCGCAAC	ATGGTAGGTCTCAGCGCTGGGCCCGATCACGACGGTCG	BsaI	pPR-IBA1	Strep-tag	Ampicillin	37°C	4 h
27	BPSL3188	ATACCATGGTGGCACGTTATATCGGCC	TAAGGTACCTTAACGCGAATACAATTCGACG	NcoI, KpnI	pET TrxA-1a	His-tag	Kanamycin	20°C	over night
28	BPSL3215	ATACCATGGGAATGGCAAAAGAGAAGTTTGAGC	TAAGGTACCTTACTCGATGATCTTGGCGAC	NcoI, KpnI	pET TrxA-1a	His-tag	Kanamycin	20°C	over night
29	BPSL3228	ATACCATGGGAATGGCCAAGGAAAAGTTTGAG	TAAGGTACCTTACTCGATGATCTTGGCGAC	NcoI, KpnI	pET TrxA-1a	His-tag	Kanamycin	20°C	over night
30	BPSL3290	ATACCATGGGCATGAACGCCGCTGTCATCGATT	TTAGGTACCTCAGTAACGATAGTGATCCGGCTTGAAC	NcoI, KpnI	pET TrxA-1a	His-tag	Kanamycin	20°C	over night
31	BPSL3396	amplification not needed, synthesized DNA		NcoI, KpnI	pET TrxA-1a	His-tag	Kanamycin	20°C	over night
32	BPSS0100	AATCTTTATTTTCAGGGCGCCATGGGAGTGGCGGCAATGGTATGC	CTCGAATTCGGATCCGGTACCTCATTCCAATTCTGTAATCGTCACCGT	Gibson-cloning (restriction enzyme free)	pET TrxA-1a	His-tag	Kanamycin	20°C	over night
33	BPSS0144	amplification not needed, synthesized DNA			pET28a	His-tag	Kanamycin	20°C	over night
34	BPSS0666II	ATACCATGGGCCCGCTCAGCAAGTATGACCG	TTAGGTACCTCAATGCCCCGCTTTCGTTG	NcoI, KpnI	pET TrxA-1a	His-tag	Kanamycin	20°C	over night
35	BPSS0680	TTACCATGGGAATGTCTACCTCGTTTGTGCTGAAC	ATAGGTACCTCAGGCCTTCAGGGTGGC	NcoI, KpnI	pET TrxA-1a	His-tag	Kanamycin	20°C	over night
36	BPSS0819	ATACCATGGGCATGAGCCAGGTTTGCTACTTCG	TTAGGTACCTCATGTCCAGCACTCCACG	NcoI, KpnI	pET TrxA-1a	His-tag	Kanamycin	20°C	over night
37	BPSS0908	ATACCATGGGCGAGAACGCCTATGCC	TAAGGTACCTCACCACTGATAACCGGCC	NcoI, KpnI	pET TrxA-1a	His-tag	Kanamycin	20°C	over night
38	BPSS0913	ATGGTAGGTCTCAAATGACGTATTCGAGCTATCACAAGAAG	ATGGTAGGTCTCAGCGCTGACGCCCGTCGCGAGGCCG	BsaI	pPR-IBA1	Strep-tag	Ampicillin	37°C	4 h
39	BPSS1395	ATGGTAGGTCTCAAATGGCTATTTGGTTGAGACGTCCCC	ATGGTAGGTCTCAGCGCTTGCCCGCCCCCCCGCGCT	BsaI	pPR-IBA1	Strep-tag	Ampicillin	37°C	4 h
40	BPSS1548	AAACCATGGCGATGAGCAATCCCCCGACCCC	AAAGGTACCTTAGCGGAAGTTCGAGACGATC	NcoI, KpnI	pET TrxA-1a	His-tag	Kanamycin	20°C	over night
41	BPSS1571	ATGGTAGGTCTCAAATGGATTTTCGGTCGTCGACCCAAC	ATGGTAGGTCTCAGCGCTATGCGCATCGTGCCGCGGGC	BsaI	pPR-IBA1	Strep-tag	Ampicillin	37°C	4 h
42	BPSS1599I	ATACCATGGGAATGAGCGCGCAGGTGATT	AATGGTACCCTACGACAGACGCCGCTCGAC	NcoI, KpnI	pET Z2-1a	His-tag	Kanamycin	20°C	over night
43	BPSS1599II	ATACCATGGGAGCGTACTGGCATCATCGC	TAAGGTACCCTATTTCGCATAGAGCACTCCTTC	NcoI, KpnI	pET TrxA-1a	His-tag	Kanamycin	20°C	over night
44	BPSS1691	ATACCATGGGAATGCGCTTGAAAACGGATGAACG	AATGGTACCTCAGCCGGCGAGCCC	NcoI, KpnI	pET TrxA-1a	His-tag	Kanamycin	20°C	over night
45	BPSS1801	ATGGTAGGTCTCAAATGACCGGCACCCTCAACTTCACG	ATGGTAGGTCTCAGCGCTCTGGTAGCGAACCGTGAAGTTC	BsaI	pPR-IBA1	Strep-tag	Ampicillin	37°C	4 h
46	BPSS1539	ATACCATGGGAATGGGTTCAACCATCAGCAATAG	TTAGGTACCTCATCGCTCATCCGCCTC	NcoI, KpnI	pET TrxA-1a	His-tag	Kanamycin	20°C	over night
47	BPSL1356I	ATACCATGGGAAGACAGATGCAGGGCGGC	TAAGGTACCTTATGCCGGCGCGGTG	NcoI, KpnI	pET TrxA-1a	His-tag	Kanamycin	20°C	over night
48	BPSL1955I	ATACCATGGGAATGAACAAAGTCTACCCAAGCG	TAAGGTACCTCAGTCTCCTTTCGCGC	NcoI, KpnI	pET TrxA-1a	His-tag	Kanamycin	20°C	over night
49	BPSL3096	ATACCATGGGATTGATTGCTATCGCGTTACGCG	TAAGGTACCTTATCGCGCGGACGAGCG	NcoI, KpnI	pET TrxA-1a	His-tag	Kanamycin	20°C	over night
50	BPSL2506	ATACCATGGCGCAGCCGCAATCGC	TAAGGTACCTCATTCGGACGGCGGCT	NcoI, KpnI	pET TrxA-1a	His-tag	Kanamycin	20°C	over night
51	BPSL2703	ATACCATGGACGGGCAGCCGATGAAC	TAAGGTACCTTACTGAACGTGGAACTTCGGC	NcoI, KpnI	pET TrxA-1a	His-tag	Kanamycin	20°C	over night
52	BPSL1452	ATGGTAGGTCTCAAATGGCCAGGATGAGAGCCGTCGAC	ATGGTAGGTCTCAGCGCTGTCGAGCAGCGAGATCGCGG	BsaI	pPR-IBA1	Strep-tag	Ampicillin	37°C	4 h
53	BPSL2246	ATACCATGGGAATGGTCGAACTGCATACGAAC	TAAGGTACCTCAGACCACGACGGCCTT	NcoI, KpnI	pET TrxA-1a	His-tag	Kanamycin	20°C	over night
54	BPSL2270	ATACCATGGGAATGAGTGCAATCGTAGACATCATC	TAAGGTACCTCAGCGCAGATTGTAGAACG	NcoI, KpnI	pET TrxA-1a	His-tag	Kanamycin	20°C	over night
55	BPSL2715	amplification not needed, synthesized DNA			pET28a	His-tag	Kanamycin	20°C	over night
56	BPSL1050	ATACCATGGGCATGAGCCCTGACACCGCCC	TTAGGTACCTCATGCCTCGAAATCGAGCCC	NcoI, KpnI	pET TrxA-1a	His-tag	Kanamycin	20°C	over night
57	BPSL2818	ATACCATGGGAATGAATCCTCCGAAATCCGC	TTAGGTACCTCAGACCACGACCGTCTGC	NcoI, KpnI	pET MBP-1a	His-tag	Kanamycin	20°C	over night
58	BPSS1740	ATACCATGGGAAAGCGCGATGCGGGCG	TTAGGTACCCTATTGCGTCTGCGTCGCCG	NcoI, KpnI	pET TrxA-1a	His-tag	Kanamycin	20°C	over night
59	BPSL2515	ATACCATGGGAATGTCCGACCTGCAAACCT	TAAGGTACCTTACTGGTTCTGGCCGTCG	NcoI, KpnI	pET TrxA-1a	His-tag	Kanamycin	20°C	over night
60	BPSS1757	ATACCATGGGCATGAGTCTGAGAGACCAGATCAGTG	TTAGGTACCTTACTTCGAGAGCGCCGC	NcoI, KpnI	pET TrxA-1a	His-tag	Kanamycin	20°C	over night
61	BPSL1402	ATACCATGGGAATGGCTAACGTTGTTGAAAACCTC	TAAGGTACCTTATGCTTGCGCCGTCGC	NcoI, KpnI	pET TrxA-1a	His-tag	Kanamycin	20°C	over night
62	BPSS0827	amplification not needed, synthesized DNA			pET28a	His-tag	Kanamycin	20°C	over night
63	BPSS1531	ATACCATGGGAATGTCAATCGGTGTGCAAAGC	TTAGGTACCTCAGGTCCGCAGATTGCC	NcoI, KpnI	pET TrxA-1a	His-tag	Kanamycin	20°C	over night
64	BPSL2666	ATACCATGGGAATGATCTCCCAATCCATCTTCA	TAAGGTACCTCAGAACGGCAGGTTCGC	NcoI, KpnI	pET TrxA-1a	His-tag	Kanamycin	20°C	over night
65	BPSL2748	ATACCATGGGAATGAGTCTACGTCTTGGCGAC	TAAGGTACCTCATTTGTTCGGCTGCGG	NcoI, KpnI	pET TrxA-1a	His-tag	Kanamycin	20°C	over night
66	BPSS0467	ATACCATGGGCGCCGAGCTGAACGTGTA	TTAGGTACCTCAGTGTCCCGTCTTCAATTGCG	NcoI, KpnI	pET TrxA-1a	His-tag	Kanamycin	20°C	over night
67	BPSL0960	ATACCATGGGAATGAGCATCATCGAGAACAACGA	TAAGGTACCTCACGCGGAAAACGCACG	NcoI, KpnI	pET TrxA-1a	His-tag	Kanamycin	20°C	over night
68	BPSL0919	ATACCATGGGCATGAGCTCCACCGATACGTTGT	TTAGGTACCTCAGGCGGCGGAAGACAGAT	NcoI, KpnI	pET TrxA-1a	His-tag	Kanamycin	20°C	over night
69	BPSS1904	ATACCATGGGCATGAAGACGATCGATCTCGC	TTAGGTACCCTAGATGTGGTAGATGTCGATCAGC	NcoI, KpnI	pET TrxA-1a	His-tag	Kanamycin	20°C	over night
70	BPSL0853	ATACCATGGGAATGTTCTGGGAAAAGAAACTGGCA	TAAGGTACCTCAGCGCGGCAGCGC	NcoI, KpnI	pET TrxA-1a	His-tag	Kanamycin	20°C	over night
71	BPSS1524	ATACCATGGGAATGATCAATGTCGATGCATTCGTCGC	TTAGGTACCTCAGGCGGCGATCGCAGC	NcoI, KpnI	pET TrxA-1a	His-tag	Kanamycin	20°C	over night
72	BPSL2182I	amplification not needed, synthesized DNA			pET28a	His-tag	Kanamycin	20°C	over night
73	BPSS1498	ATACCATGGGAATGCTGGCCGGAATATATCT	TAAGGTACCTCAGCCATTCGTCCAGTTT	NcoI, KpnI	pETM-STMUG	Strep-tag	Kanamycin	20°C	over night
74	BPSL2300	ATACCATGGGAATGAGTCAAGCGATCGAAGTC	TAAGGTACCTCAAAGAATGATGCGACGG	NcoI, KpnI	pET TrxA-1a	His-tag	Kanamycin	20°C	over night
75	BPSL2827	ATACCATGGGAATGGGAAAGATCATCGGTATTG	TAAGGTACCTCAGTCCTTCTTCACTTCCTTGA	NcoI, KpnI	pET TrxA-1a	His-tag	Kanamycin	20°C	over night
76	BPSL2504	ATACCATGGTGCGTACCGCCGACG	TTAGGTACCTCAACCGCGAGCCGGC	NcoI, KpnI	pET TrxA-1a	His-tag	Kanamycin	20°C	over night
77	BPSS0860	ATACCATGGGCATGGCGATCACCCAGACGGG	TTAGGTACCTCACTTGTTGTTCGCGAGC	NcoI, KpnI	pET TrxA-1a	His-tag	Kanamycin	20°C	over night
78	BPSL0999	ATACCATGGGACCGTCGGCGCAGCAAAC	TAAGGTACCTTACTGCGCCGCTTGCG	NcoI, KpnI	pET TrxA-1a	His-tag	Kanamycin	20°C	over night
79	BPSL2747	ATACCATGGGATTGCAAAACATTGTTCCGC	TAAGGTACCTCAGAAGAACGCCTGAATCC	NcoI, KpnI	pET TrxA-1a	His-tag	Kanamycin	20°C	over night
80	BPSS0897	ATACCATGGGCGTGCAGGCGATCGCGCTC	TTAGGTACCTCAATGCATCACGAAGCCGC	NcoI, KpnI	pET TrxA-1a	His-tag	Kanamycin	20°C	over night
81	BPSS1992	ATACCATGGGCGATGACGGCGCG	TTAGGTACCTCAAGCCGGAAGCAGCGG	NcoI, KpnI	pET MBP-1a	His-tag	Kanamycin	20°C	over night
82	BPSL1356III	ATACCATGGGAAAGCAGTTCGACAAGCCCCG	TAAGGTACCTCACGGCTCGTCGTCGGCCTT	NcoI, KpnI	pET TrxA-1a	His-tag	Kanamycin	20°C	over night
83	BPSL1907I	ATACCATGGGAATGTCGAAGGAATTTGACGTC	TAAGGTACCTTAGCTGTTCAGCGAGCG	NcoI, KpnI	pET TrxA-1a	His-tag	Kanamycin	20°C	over night
84	BPSL3315	ATACCATGGGATTGCATCCTCCGATGTCC	TAAGGTACCTCAGTGCGCGATGGAATC	NcoI, KpnI	pET TrxA-1a	His-tag	Kanamycin	20°C	over night
85	BPSS1509	amplification not needed, synthesized DNA			pETM-STMUG	Strep-tag	Kanamycin	20°C	over night
86	BPSL2576	AATCTTTATTTTCAGGGCGCCATGGGAATGGCAGTGAATCCGAAAACACT	CTCGAATTCGGATCCGGTACCTCAGTTGCTCCCCTTGCGC	Gibson-cloning (restriction enzyme free)	pET TrxA-1a	His-tag	Kanamycin	20°C	over night
87	BPSS1103	ATACCATGGGAGCGGCCGCCGTTGG	AATGGTACCTCACGGCTTCGCGCGAT	NcoI, KpnI	pET TrxA-1a	His-tag	Kanamycin	20°C	over night
88	BPSS1492I	ATACCATGGCCGAGGCCAATCCCC	TTAGGTACCTTACCATTGCCAGCTCATGCC	NcoI, KpnI	pET TrxA-1a	His-tag	Kanamycin	20°C	over night
89	BPSL1510	ATACCATGGGAATGGCACTCGAGCGCACC	TAAGGTACCTTAGCGCGAGTAGACGTTCATT	NcoI, KpnI	pET TrxA-1a	His-tag	Kanamycin	20°C	over night
90	BPSL2925	ATACCATGGGAATGTCTTCGCAATCGCAGTC	TAAGGTACCTCAGGGGTACAGACCGCG	NcoI, KpnI	pET TrxA-1a	His-tag	Kanamycin	20°C	over night
91	BPSL1196	ATACCATGGGAATGAACATGCCCAGCGCG	TTAGGTACCTTACAGATCTTCCGATCCGAGCA	NcoI, KpnI	pET TrxA-1a	His-tag	Kanamycin	20°C	over night
92	BPSL1743	ATACCATGGGAATGTCCCAAGCCATCCCT	TAAGGTACCTCAGTAGTCGACGGGGTCG	NcoI, KpnI	pET TrxA-1a	His-tag	Kanamycin	20°C	over night
93	BPSL2403	ATACCATGGCGAACCGCCGCAC	TAAGGTACCTCAGGCCGTCGCGAT	NcoI, KpnI	pET TrxA-1a	His-tag	Kanamycin	20°C	over night
94	BPSS0563	ATACCATGGGCTCCGAGCCCGCCCTGCGCGA	TTAGGTACCTTACCGCTTCGCGGACGCGCTCA	NcoI, KpnI	pET TrxA-1a	His-tag	Kanamycin	20°C	over night
95	BPSS0620	TTACCATGGGCATGAAGATCGGTTTTATCGGCTTGGG	TTAGGTACCTCAGGCGTCCTTCCCGAGC	NcoI, KpnI	pET TrxA-1a	His-tag	Kanamycin	20°C	over night
96	BPSS1856	ATACCATGGGCATGAGCGTGCGCCTCGACGAT	TTAGGTACCTCATCGCGCGCCCCC	NcoI, KpnI	pET TrxA-1a	His-tag	Kanamycin	20°C	over night
97	BPSS1840	ATACCATGGGAATGGCTGAAGAACAACAAGCGA	TTAGGTACCTCAGCGCGACGGCG	NcoI, KpnI	pET TrxA-1a	His-tag	Kanamycin	20°C	over night
98	BPSS1588	ATACCATGGGAGCCTCGACCCTCGTCG	TAAGGTACCTTACTTGCGGCCGAGGTACT	NcoI, KpnI	pET TrxA-1a	His-tag	Kanamycin	20°C	over night
99	BPSS1529	TTACCATGGGAATGAACATGCATGTCGACATG	TATGGTACCTCAGATCTGCAGATAGCTCTTGG	NcoI, KpnI	pET TrxA-1a	His-tag	Kanamycin	20°C	over night
100	BPSL2765	ATACCATGGGATCGGGCGTGAAGCTCGAC	TTAGGTACCTTACTGTTGATAGACGAGGTCCGCA	NcoI, KpnI	pET TrxA-1a	His-tag	Kanamycin	20°C	over night
101	BPSL2697	ATGGTAGGTCTCAAATGGCAGCTAAAGACGTCGTATTCGG	ATGGTAGGTCTCAAATGGCAGCTAAAGACGTCGTATTCGG	BsaI	pPR-IBA1	Strep-tag	Ampicillin	37°C	4 h
102	BPSL1763	ATACCATGGCGGGCGTGTACGC	TAAGGTACCTCACGCTCGCGCCC	NcoI, KpnI	pET TrxA-1a	His-tag	Kanamycin	20°C	over night
103	BPSL2096	ATGGTAGGTCTCAAATGGGCGACGCGAAACAGGCGATC	ATGGTAGAAGACAAGCGCTCAGCGTCGCGCCGCCGATC	BsaI	pPR-IBA1	Strep-tag	Ampicillin	37°C	4 h
