# Supplementary material for: Deciphering the human antibody response against Burkholderia pseudomallei during melioidosis using a comprehensive immunoproteome approach
Source: Front Immunol. 2023 Dec 11;14:1294113. doi: 10.3389/fimmu.2023.1294113 (PMC10749318; doi:10.3389/fimmu.2023.1294113)
Supplement: Supplementary file 5 [file Table_5.xlsx]

## Sheet: Tabelle1
Supplementary Table 5: Identified proteins of the extracellular protein fractions.
	Locus taga	NO	H2O2	pH 4.0	LB stat.	NaCl	2,2'-Bipy.	M9	-O2/NO3-	functiona	main rolea	sub rolea
1	BPSL2515	X								30s ribosomal protein s1	Protein synthesis	Ribosomal proteins: synthesis and modification
2	BPSL3188		X			X				30S ribosomal protein S4	Protein synthesis	Ribosomal proteins: synthesis and modification
3	BPSL1955					X				3-oxoacid CoA-transferase subunit A	Energy metabolism	Ketone bodies, Valine, Leucine, Isoleucine and other
4	BPSL0936								X	4-hydroxy-tetrahydrodipicolinate synthase	Amino acid biosynthesis	Lysine metabolism
5	BPSL3206					X				50S ribosomal protein L16	Protein synthesis	Ribosomal proteins: synthesis and modification
6	BPSL3213		X							50S ribosomal protein L3	Protein synthesis	Ribosomal proteins: synthesis and modification
7	BPSL1461		X			X				50S ribosomal protein L9	Protein synthesis	Ribosomal proteins: synthesis and modification
8	BPSL2697	X	X	X		X	X			60 kDa chaperonin	Protein fate	Protein folding and stabilization
9	BPSS0477	X				X				60 kDa chaperonin	Protein fate	Protein folding and stabilization
10	BPSL1536					X				acetoacetyl-CoA reductase	Energy metabolism	Other
11	BPSL1535					X				acetyl-CoA acetyltransferase	Fatty acid and phospholipid metabolism	Other
12	BPSL3398	X								ATP synthase alpha chain	Energy metabolism	ATP-proton motive force interconversion
13	BPSL3396	X				X				ATP synthase beta chain	Energy metabolism	ATP-proton motive force interconversion
14	BPSS1657			X						beta-glucosidase	Energy metabolism	Carbohydrate metabolism
15	BPSL1087	X				X				chaperone protein	Protein fate	Protein folding and stabilization
16	BPSS0493	X	X	X	X	X		X	X	chitin-binding protein	Hypothetical proteins
17	BPSL0707			X	X					conserved hypothetical protein	Hypothetical proteins
18	BPSS1516					X				Effector protein BopC	Cellular processes	Pathogenesis
19	BPSS1512			X						Effector protein TssM	Cellular processes	Pathogenesis
20	BPSL2158					X				elongation factor TS	Protein synthesis	Translation factors
21	BPSL3215		X			X	X			elongation factor Tu	Protein synthesis	Translation factors
22	BPSL3228	X					X			elongation factor Tu	Protein synthesis	Translation factors
23	BPSL3319	X	X	X	X	X	X			flagellin	Cellular processes	Chemotaxis and motility
24	BPSL2987		X			X				hypothetical	Cellular processes	Detoxification
25	BPSS2080	X		X	X			X		hypothetical protein	Hypothetical proteins
26	BPSS1588	X	X			X	X			hypothetical protein	Hypothetical proteins
27	BPSL1622	X	X			X	X			hypothetical protein	Hypothetical proteins
28	BPSL1135				X					hypothetical protein	Hypothetical proteins
29	BPSS0526			X						hypothetical protein	Hypothetical proteins
30	BPSS0819		X							hypothetical protein	Hypothetical proteins
31	BPSS1529			X		X				Invasin D	Cellular processes	Pathogenesis
32	BPSL0896	X								isocitrate dehydrogenase	Energy metabolism	TCA cycle
33	BPSL0170	X	X		X	X				major capsid protein precursor	Mobile and extrachromosomal element functions	Prophage functions
34	BPSL0150	X	X							major tail sheath protein	Mobile and extrachromosomal element functions	Prophage functions
35	BPSL0338			X	X					non-hemolytic phospholipase C precursor	Cellular processes	Inositol Phosphate/Glycerophospholipid metabolism
36	BPSL1510		X							nucleoside-diphosphate kinase	Purines, pyrimidines, nucleosides, and nucleotides	Purine/Pyrimidine metabolism
37	BPSL1744	X								ornithine carbamoyltransferase, catabolic	Energy metabolism	Arginine fermentation
38	BPSL2246		X							peptidyl-prolyl cis-trans isomerase B	Protein fate	Protein folding and stabilization
39	BPSL0156		X							phage baseplate assembly protein	Mobile and extrachromosomal element functions	Prophage functions
40	BPSL2403	X		X	X					phospholipase C	Cellular processes	Inositol Phosphate/Glycerophospholipid metabolism
41	BPSS0144			X						putative amylase	Energy metabolism	Carbohydrate metabolism
42	BPSL0500			X	X					putative chitobiase	Energy metabolism	Carbohydrate metabolism
43	BPSS0827	X		X		X				putative collagenase	Protein fate	Degradation of proteins, peptides, and glycopeptides
44	BPSS0666			X	X					putative collagenase	Protein fate	Degradation of proteins, peptides, and glycopeptides
45	BPSL2827	X	X			X	X			putative DnaK chaperone protein	Protein fate	Protein folding and stabilization
46	BPSS1845	X		X						putative endonuclease/exonuclease/phosphatase family protein	Hypothetical proteins
47	BPSL1763	X	X	X	X	X				putative exported chitinase	Energy metabolism	Biosynthesis and degradation of polysaccharides
48	BPSS1992	X	X	X	X	X				putative exported peptidase	Protein fate	Degradation of proteins, peptides, and glycopeptides
49	BPSL2703		X		X			X		putative exported protein	Hypothetical proteins
50	BPSS0860	X	X				X			putative flagellar hook-associated protein	Cellular processes	Chemotaxis and motility
51	BPSL2096	X	X			X	X			putative hydroperoxide reductase	Cellular processes	Adaptations to atypical conditions
52	BPSL2715			X	X			X		putative lipoprotein	Hypothetical proteins
53	BPSS1065	X	X		X					putative major capsid protein precursor	Mobile and extrachromosomal element functions	Prophage functions
54	BPSS1555	X	X	X	X	X			X	putative metalloproteinase	Protein fate	Degradation of proteins, peptides, and glycopeptides
55	BPSS1840			X	X					putative N-acetylmuramoyl-L-alanine amidase	Cell envelope	Biosynthesis and degradation of murein sacculus and peptidoglycan
56	BPSL3089	X	X	X	X	X				putative outer membrane aminopepidase	Protein fate	Degradation of proteins, peptides, and glycopeptides
57	BPSL2748	X	X			X	X			putative oxidoreductase	Cellular processes	Detoxification
58	BPSS0563	X	X	X	X	X				putative peptidase	Protein fate	Degradation of proteins, peptides, and glycopeptides
59	BPSS1103	X		X	X					putative periplasmic thiamine-binding protein	Biosynthesis of cofactors, prosthetic groups, and carriers	Thiamine and other
60	BPSL3120					X				putative stringent response transcriptional regulator	Cellular processes	Adaptations to atypical conditions
61	BPSS0564	X		X	X		X			putative thermolysin metallopeptidase	Protein fate	Degradation of proteins, peptides, and glycopeptides
62	BPSL1801	X	X		X	X	X			putative type-1 fimbrial protein	Cell envelope	Surface structures
63	BPSS1993	X		X	X			X		serine metalloprotease precursor	Protein fate	Degradation of proteins, peptides, and glycopeptides
64	BPSL0779	X								succinyl-CoA synthetase beta chain	Energy metabolism	TCA cycle
65	BPSL1402					X				trigger factor	Protein fate	Protein folding and stabilization
66	BPSS0100			X						type VI secretion system protein VasD	Cellular processes	Pathogenesis
67	BPSL3105		X							type VI secretion system secreted protein Hcp	Cellular processes	Pathogenesis
68	BPSL2159		X			X				30S ribosomal protein S2	Protein synthesis	Ribosomal proteins: synthesis and modification
69	BPSS1726					X				aconitate hydratase	Energy metabolism	TCA cycle
70	BPSS0585	X								AraC family regulatory protein	Regulatory functions	Other
71	BPSS0163	X								asparagine synthetase	Amino acid biosynthesis	Aspartate family
72	BPSL1403					X				ATP-dependent Clp protease proteolytic subunit	Protein fate	Degradation of proteins, peptides, and glycopeptides
73	BPSS0196	X								biotin carboxylase	Fatty acid and phospholipid metabolism	Biosynthesis
74	BPSL1591	X								conserved hypothetical protein	Hypothetical proteins	Conserved
75	BPSS0182	X								conserved hypothetical protein	Cell envelope	Other
76	BPSS1164	X								conserved hypothetical protein	Transport and binding proteins	Unknown substrate
77	BPSS0839	X								conserved hypothetical protein	Cellular processes	Adaptations to atypical conditions
78	BPSL2766					X				conserved hypothetical protein tRNA 3305048..3305123	Unknown function	General
79	BPSL3187	X								DNA-directed RNA polymerase alpha chain	Transcription	DNA-dependent RNA polymerase
80	BPSL3220	X								DNA-directed RNA polymerase beta chain	Transcription	DNA-dependent RNA polymerase
81	BPSL2499	X								electron transfer flavoprotein alpha-subunit	Energy metabolism	Electron transport
82	BPSL0893	X				X				elongation factor G	Protein synthesis	Translation factors
83	BPSL3216	X				X				elongation factor G	Protein synthesis	Translation factors
84	BPSS0962				X					extracellular serine protease precursor	Protein fate	Degradation of proteins, peptides, and glycopeptides
85	BPSL0275		X							flagellar basal-body rod protein	Cellular processes	Chemotaxis and motility
86	BPSL3320	X								flagellar hook-associated protein	Cellular processes	Chemotaxis and motility
87	BPSL2952	X								hypothetical	Energy metabolism	Glycolysis/gluconeogenesis
88	BPSL1021					X				inorganic pyrophosphatase	Central intermediary metabolism	Phosphorus compounds
89	BPSL2250	X								inositol-1-monophosphatase	Fatty acid and phospholipid metabolism	Other
90	BPSS1722	X				X				malate dehydrogenase	Energy metabolism	TCA cycle
91	BPSL3424	X								phenylalanine-4-hydroxylase	Energy metabolism	Amino acids and amines
92	BPSL1207	X								polyribonucleotide nucleotidyltransferase	Transcription	Degradation of RNA
93	BPSL2363	X								putative 2-nitropropane dioxygenase	Unknown function	Enzymes of unknown specificity
94	BPSL1234	X								putative acyl-CoA dehydrogenase family protein	Unknown function	General
95	BPSS1165					X				putative alpha-ketoglutarate-dependent taurine dioxygenase	Energy metabolism	Other
96	BPSL2782	X								putative AraC family transcriptional regulator	Regulatory functions	Other
97	BPSS1531					X				putative cell invasion protein	Cellular processes	Pathogenesis
98	BPSL0280	X	X							putative flagellar hook-associated protein	Cellular processes	Chemotaxis and motility
99	BPSL2996	X								putative hypoxanthine phosphoribosyltransferase	Purines, pyrimidines, nucleosides, and nucleotides	Salvage of nucleosides and nucleotides
100	BPSL2705							X		putative lipoprotein	Cell envelope	Other
101	BPSL3394	X								putative long-chain-fatty-acid--CoA ligase	Fatty acid and phospholipid metabolism	Degradation
102	BPSL2305					X				putative oligopeptidase A	Protein fate	Degradation of proteins, peptides, and glycopeptides
103	BPSL1552								X	putative outer membrane protein	Cell envelope	Other
104	BPSL1869	X								putative oxidoreductase	Unknown function	Enzymes of unknown specificity
105	BPSS0580	X								putative peptidase	Protein fate	Degradation of proteins, peptides, and glycopeptides
106	BPSS1007	X								putative polyketide synthase	Cellular processes	Toxin production and resistance
107	BPSS0879	X				X	X		X	putative porin protein	Cell envelope	Other
108	BPSS0288	X								putative purine nucleoside lipoprotein	Transport and binding proteins	Nucleosides, purines and pyrimidines
109	BPSL1834	X								putative ribose transport system, substrate-binding protein	Transport and binding proteins	Carbohydrates, organic alcohols, and acids
110	BPSL1910	X								putative transposase	Mobile and extrachromosomal element functions	Transposon functions
111	BPSL2296	X								putative transposase	Mobile and extrachromosomal element functions	Transposon functions
112	BPSS0705	X								response regulator protein	DNA metabolism	DNA replication, recombination, and repair
113	BPSL0520	X								ribosomal L25p family protein	Protein synthesis	Ribosomal proteins: synthesis and modification
114	BPSL0212	X				X				s-adenosylmethionine synthetase	Central intermediary metabolism	Other
115	BPSL2596	X								septum site-determining protein	Cellular processes	Cell division
116	BPSL1290	X								thiamine biosynthesis protein	Biosynthesis of cofactors, prosthetic groups, and carriers	Thiamine
117	BPSL1352					X				transcription elongation factor	Transcription	Transcription factors
118	BPSS1911							X		hypothetical protein	Hypothetical proteins
119	BPSL2874		X			X				Exported protein	Hypothetical proteins
120	BPSL2924					X				glutamate/aspartate transport system substrate-binding protein	Transport and binding proteins	Amino acids and amines
121	BPSS0269					X				lysine/arginine/ornithine transport system substrate-binding protein	Transport and binding proteins	Amino acids and amines
122	BPSS1183	X				X				putative non-ribosomally encoded peptide/polyketide synthase	Central intermediary metabolism	Secondary metabolites
123	BPSS1260	X			X					hypothetical protein	Hypothetical proteins
124	BPSS0671				X					putative trehalase	Central intermediary metabolism	Carbohydrates
125	BPSS0584		X							salicyl-AMP ligase	Central intermediary metabolism	Secondary metabolites
126	BPSL1506	X								hypothetical protein	Hypothetical proteins
127	BPSL1666	X								hypothetical protein	Hypothetical proteins
128	BPSL2465	X								hypothetical protein	Hypothetical proteins
129	BPSS0550	X								NADH oxidase family protein	Central intermediary metabolism	Electron transport
130	BPSS0603	X								hypothetical protein	Hypothetical proteins
131	BPSS1149	X								hypothetical protein	Hypothetical proteins
132	BPSS1860	X								Putative exported protein	Hypothetical proteins
a - According to Kyoto Encyclopedia of Genes and Genomes annotations.
M9 – stationary phase M9 minimal medium; LB – stationary phase LB medium; pH – acid stress pH 4.0; -O2/+NO3 – anaerobic growth with nitrate; BiPy – iron deficiency by 2,2′-Dipyridyl; NaCl – osmotic stress caused by sodium chlorid; NO – RNS stress by MAHMA NONOate, H2O2 – ROS stress by hydrogen peroxide
