# Supplementary material for: Deciphering the human antibody response against Burkholderia pseudomallei during melioidosis using a comprehensive immunoproteome approach
Source: Front Immunol. 2023 Dec 11;14:1294113. doi: 10.3389/fimmu.2023.1294113 (PMC10749318; doi:10.3389/fimmu.2023.1294113)
Supplement: Supplementary file 6 [file Table_6.xlsx]

## Sheet: IB blot results
Supplementary Table S6: Proteins of Burkholderia pseudomallei identified by 2-D Western Blot technique, functional classification, chromosomal location, ratios mel (+) vs mel (-) under the respective condition, the frequency of identifications and expression for dot blot experiments.
					intracellular protein fractionb								extracellular protein fractionb								frequency of identification				described as an antigen	further literature
gene locusa	functiona	main rolea	sub rolea	Chromosomal Location	LB	M9	pH	-O2/+NO3	H2O2	NO	BiPy	NaCl	LB	M9	pH	-O2/+NO3	H2O2	NO	BiPy	NaCl	∑ intra	∑ extra	∑ both	dot blot	by Felgner et al. 2009c
BPSL2697	60 kDa chaperonin	Protein fate	Protein folding and stabilization	Chr.1	12.3458	4.14903		10.9008	6.67072	11.5269	9.72487	35.19			79.24		59.3433	10.8	21.26	66.865	7	5	12	X	sd	Felgner, 2009; Woo, 2001; Kohler, 2016; Wagner , 2020
BPSL2096	putative hydroperoxide reductase	Cellular processes	Adaptations to atypical conditions	Chr.1	5.67902	5.07	3.62616	11	2.81433	3.56	4.53745	5.31323					33.72			50.17	8	2	10	X	sd	Felgner, 2009; Kohler, 2016; Wagner , 2020; Suwannasaen, 2011
BPSL3319	flagellin	Cellular processes	Chemotaxis and motility	Chr. 1							4.33483		50.0667	18.1567	50.4867	52.4433	43.4083	5.89667	17.3767	67.3733	1	8	9		sd	Felgner, 2009; Suwannasaen, 2011
BPSS0477	60 kDa chaperonin	Protein fate	Protein folding and stabilization	Chr. 2	8.84893	4.14903		10.9008	6.67072	11.5269		35.19						16.17		82.33	6	2	8		sd	Felgner, 2009; Kohler, 2016; Wagner , 2020
BPSL1763	putative exported chitinase	Energy metabolism	Biosynthesis and degradation of polysaccharides	Chr.1				17.49					31.775	18.01	85.3	67.95	5.23	7.85			1	6	7	X
BPSL3398	ATP synthase alpha chain	Energy metabolism	ATP-proton motive force interconversion	Chr.1	16.0687	5.87		5.89373	14.0266	4.63											5	0	5		cr	Felgner, 2009; Yi, 2016
BPSS0493	chitin-binding protein	Hypothetical proteins		Chr. 2									5.19833		8.78	5.46	8.31			8.5675	0	5	5
BPSS1588	hypothetical protein	Hypothetical proteins		Chr. 2										18.01		67.95	15.0045	10.27		9.415	0	5	5	X	sd	Felgner, 2009
BPSL2270	enolase	Energy metabolism	Glycolysis/gluconeogenesis	Chr.1	10.1349		6.97	10.5641		3.79											4	0	4	X		Yi, 2016
BPSL0896	isocitrate dehydrogenase	Energy metabolism	TCA cycle	Chr.1	22.5457			17.76	10.135		4.64383										4	0	4	X
BPSL2827	putative DnaK chaperone protein	Protein fate	Protein folding and stabilization	Chr.1				2.09									15.81		5.78	5.92	1	3	4	X	cr	Felgner, 2009; Harding, 2007
BPSL3228	elongation factor Tu	Protein synthesis	Translation factors	Chr.1				9.81	13.574									4.56	13.43		2	2	4	X
BPSS1529	Invasin D	Cellular processes	Pathogenesis	Chr. 2			3.55								66.37					32.81	1	2	3	X		Allwood, 2008
BPSL3396	ATP synthase beta chain	Energy metabolism	ATP-proton motive force interconversion	Chr.1			8.45					3.95								36.67	2	1	3	X
BPSL3089	putative outer membrane aminopepidase	Protein fate	Degradation of proteins, peptides, and glycopeptides	Chr.1									4.435		14.01		7.125				0	3	3
BPSS0563	putative peptidase	Protein fate	Degradation of proteins, peptides, and glycopeptides	Chr. 2													26.13	6.01		26.07	0	3	3	X
BPSS1992	putative exported peptidase	Protein fate	Degradation of proteins, peptides, and glycopeptides	Chr. 2									3.74333		6.13		4.76				0	3	3	X
BPSS1993	serine metalloprotease precursor	Protein fate	Degradation of proteins, peptides, and glycopeptides	Chr. 2									23.4425		50.8			5.99			0	3	3		cr
BPSL3215	elongation factor Tu	Protein synthesis	Translation factors	Chr.1													31.03		13.43	71.405	0	3	3	X		Yi, 2016; Nieves, 2010
BPSL3290	adenosylhomocysteinase	Amino acid metabolism	Amino acids and amines	Chr.1			12.1295	0.697136													2	0	2	X
BPSS1103	putative periplasmic thiamine binding protein	Biosynthesis of cofactors, prosthetic groups, and carriers	Thiamine and other	Chr. 2									17.48		24.61						0	2	2	X
BPSL2289	cysteine desulfurase	Biosynthesis of cofactors, prosthetic groups, and carriers	Thiamine and other	Chr.1				8.69542			4.51145										2	0	2	X
BPSS1840	putative N-acetylmuramoyl-L-alanine amidase	Cell envelope	Biosynthesis and degradation of murein sacculus and peptidoglycan	Chr. 2									3.31		6.51						0	2	2	X
BPSL3021	cell division protein FtsA	Cellular processes	Cell division	Chr.1		3.42		12.04													2	0	2	X		Yi, 2016
BPSL2748	putative oxidoreductase	Cellular processes	Detoxification	Chr.1													3.06			4.42	0	2	2	X		Yi, 2016; Nieves, 2010
BPSS1008	polyketide synthase PksJ	Central intermediary metabolism	Natural products	Chr. 2							1.98655	3.12									2	0	2
BPSL1743	arginine deiminase	Energy metabolism	Arginine fermentation	Chr.1				12			4.51145										2	0	2	X		Yi, 2016
BPSS1749	6-phosphogluconate dehydrogenase, decarboxylating	Energy metabolism	Pentose phosphate pathway	Chr. 2	8.84893	3.19															2	0	2
BPSL0779	succinyl-CoA synthetase beta chain	Energy metabolism	TCA cycle	Chr.1					22.5338									4.56			1	1	2			Yi, 2019
BPSL0707	conserved hypothetical protein	Hypothetical proteins		Chr.1									3.05		13.17						0	2	2
BPSL2715	putative lipoprotein	Hypothetical proteins		Chr.1									15.0167		24.16						0	2	2	X		Yi, 2016
BPSS2080	hypothetical protein	Hypothetical proteins		Chr. 2									4.245		52.72						0	2	2
BPSS0666	putative collagenase	Protein fate	Degradation of proteins, peptides, and glycopeptides	Chr. 2									5.54		23.69						0	2	2	X
BPSS1555	putative metalloproteinase	Protein fate	Degradation of proteins, peptides, and glycopeptides	Chr. 2									3.68333		6						0	2	2
BPSL2998	prolyl-tRNA synthetase	Protein synthesis	Aminoacyl-tRNA biosynthesis	Chr.1							1.98655	3.12									2	0	2
BPSL0298	argininosuccinate synthase	Amino acid metabolism	Arginine, Glutamate metabolism	Chr.1	5.4443																1	0	1	X
BPSS1691	O-succinylhomoserine sulfhydrylase	Amino acid metabolism	Cysteine and methionine metabolism	Chr. 2			3.53945														1	0	1	X
BPSS0913	methionine-gamma-lyase	Amino acid metabolism	Cysteine and methionine metabolism	Chr. 2	8.6953																1	0	1	X
BPSL1542	putative cystathionine beta-lyase	Amino acid metabolism	Cysteine metabolism	Chr.1			3.54														1	0	1
BPSL2171	succinyl-diaminopimelate desuccinylase	Amino acid metabolism	Lysine metabolism	Chr.1			3.54														1	0	1	X
BPSL0913	putative nicotinate-nucleotide pyrophosphorylase	Biosynthesis of cofactors, prosthetic groups, and carriers	Nicotinate and nicotinamide metabolism	Chr.1				9.76													1	0	1
BPSL2506	putative exported transglycosylase	Cell envelope	Biosynthesis and degradation of murein sacculus and peptidoglycan	Chr.1				9.81													1	0	1	X
BPSl3096	putative bacteriophage-related peptidase	Cell envelope	Other	Chr.1					6.66												1	0	1	X
BPSL1801	putative type-1 fimbrial protein	Cell envelope	Surface structures	Chr.1													12.4				0	1	1	X
BPSL3120	putative stringent response transcriptional regulator	Cellular processes	Adaptations to atypical conditions	Chr.1																13.9	0	1	1	X
BPSL1356	cell division protein	Cellular processes	Cell division	Chr.1					22.5338												1	0	1	X
BPSL0227	flagellum-specific ATP synthase	Cellular processes	Chemotaxis and motility	Chr.1						11.95											1	0	1
BPSS0860	putative flagellar hook-associated protein	Cellular processes	Chemotaxis and motility	Chr. 2															15.3525		0	1	1	X
BPSL2840	putative flavohemoglobin like protein	Cellular processes	Detoxification	Chr.1				12.29													1	0	1	X
BPSL2987	hypothetical	Cellular processes	Detoxification	Chr.1					3.47												1	0	1	X		Yi, 2016
BPSL0338	non-hemolytic phospholipase C precursor	Cellular processes	Inositol Phosphate/Glycerophospholipid metabolism	Chr.1											4.44						0	1	1
BPSL2403	phospholipase C	Cellular processes	Inositol Phosphate/Glycerophospholipid metabolism	Chr.1											4.02						0	1	1	X
BPSL3105	type VI secretion system secreted protein Hcp	Cellular processes	Pathogenesis	Chr.1													3.02				0	1	1
BPSS0100	type VI secretion system protein VasD	Cellular processes	Pathogenesis	Chr. 2											79.24						0	1	1	X
BPSS1395	type III secretion system protein HrpB	Cellular processes	Pathogenesis	Chr. 2					6.66												1	0	1	X
BPSS1512	Effector protein TssM	Cellular processes	Pathogenesis	Chr. 2											100.5						0	1	1		sd	Felgner, 2009
BPSS1516	Effector protein BopC	Cellular processes	Pathogenesis	Chr. 2																15.67	0	1	1		sd	Felgner, 2009
BPSS1006	putative polyketide synthase	Central intermediary metabolism	Natural products	Chr. 2								3.95									1	0	1
BPSL2814	putative DNA mismatch repair protein	DNA metabolism	DNA replication, recombination, and repair	Chr.1			3.27														1	0	1
BPSS1473	conserved hypothetical protein	DNA metabolism	DNA replication, recombination, and repair	Chr. 2						3.22											1	0	1
BPSL1744	ornithine carbamoyltransferase, catabolic	Energy metabolism	Arginine fermentation	Chr.1				7.91													1	0	1	X
BPSL0500	putative chitobiase	Energy metabolism	Carbohydrate metabolism	Chr.1											3						0	1	1
BPSL2666	phosphoglucomutase	Energy metabolism	Carbohydrate metabolism	Chr.1			8.45														1	0	1	X		Yi, 2016
BPSS0144	putative amylase	Energy metabolism	Carbohydrate metabolism	Chr. 2											47.05						0	1	1	X
BPSS1657	beta-glucosidase	Energy metabolism	Carbohydrate metabolism	Chr. 2											3.83						0	1	1
BPSS1571	probable NADH oxidoreductase	Energy metabolism	Electron transport	Chr. 2			6.97														1	0	1	X
BPSS1654	cytochrome P450	Energy metabolism	Electron transport	Chr. 2	8.01																1	0	1
BPSL2747	putative glutaryl-CoA dehydrogenase	Energy metabolism	Fatty acid/Amino acid metabolism	Chr.1	14.0857																1	0	1	X
BPSL1955	3-oxoacid CoA-transferase subunit A	Energy metabolism	Ketone bodies, Valine, Leucine, Isoleucine and other	Chr.1																5.7	0	1	1	X
BPSL1536	acetoacetyl-CoA reductase	Energy metabolism	Other	Chr.1																4.22	0	1	1	X
BPSL2299	putative dihydrolipoamide dehydrogenase	Energy metabolism	Pyruvate dehydrogenase	Chr.1				3.24													1	0	1	X		Yi, 2016
BPSL2300	dihydrolipoamide acetyltransferase component of pyruvate dehydrogenase complex	Energy metabolism	Pyruvate dehydrogenase	Chr.1				3.65													1	0	1	X
BPSL0960	putative sulfate adenylyltransferase subunit 1	Energy metabolism	Sulfur metabolism	Chr.1					11.7053												1	0	1	X
BPSL1535	acetyl-CoA acetyltransferase	Fatty acid and phospholipid metabolism	Other	Chr.1																21.62	0	1	1
BPSL3056	acyl carrier protein phosphodiesterase	Fatty acid and phospholipid metabolism	Other	Chr.1					21.63												1	0	1	X
BPSL1135	hypothetical protein	Hypothetical proteins		Chr.1									17.48								0	1	1
BPSL1622	hypothetical protein	Hypothetical proteins		Chr.1													7.46				0	1	1	X
BPSL2182	conserved hypothetical protein	Hypothetical proteins		Chr.1				5.4													1	0	1	X
BPSL2576	hypothetical protein	Hypothetical proteins		Chr.1			3.27														1	0	1	X
BPSL2703	putative exported protein	Hypothetical proteins		Chr.1													8.46				0	1	1	X
BPSL3098	conserved hypothetical protein	Hypothetical proteins		Chr.1					6.66												1	0	1	X
BPSS0526	hypothetical protein	Hypothetical proteins		Chr. 2											4.33						0	1	1
BPSS0819	hypothetical protein	Hypothetical proteins		Chr. 2													46.15				0	1	1	X
BPSS1386	putative ATP/GTP binding protein	Hypothetical proteins		Chr. 2								3.95									1	0	1
BPSS1845	putative endonuclease/exonuclease/phosphatase family protein	Hypothetical proteins		Chr. 2											7.285						0	1	1
BPSS1922	conserved hypothetical protein	Hypothetical proteins		Chr. 2								3.18									1	0	1
BPSL0150	major tail sheath protein	Mobile and extrachromosomal element functions	Prophage functions	Chr.1													32.65				0	1	1
BPSL0156	phage baseplate assembly protein	Mobile and extrachromosomal element functions	Prophage functions	Chr.1													25.87				0	1	1	X
BPSL0170	major capsid protein precursor	Mobile and extrachromosomal element functions	Prophage functions	Chr.1													11.6233				0	1	1
BPSS1065	putative major capsid protein precursor	Mobile and extrachromosomal element functions	Prophage functions	Chr. 2													11.6233				0	1	1
BPSS0564	putative thermolysin metallopeptidase	Protein fate	Degradation of proteins, peptides, and glycopeptides	Chr. 2															5.8		0	1	1
BPSS0827	putative collagenase	Protein fate	Degradation of proteins, peptides, and glycopeptides	Chr. 2											23.05						0	1	1	X
BPSL2305	oligopeptidase A	Protein fate	Degradation of proteins, peptides, and glycopeptides	Chr.1																6.87	0	1	1	X
BPSL1087	chaperone protein	Protein fate	Protein folding and stabilization	Chr.1																6.87	0	1	1	X		Yi, 2016
BPSL1402	trigger factor	Protein fate	Protein folding and stabilization	Chr.1																47.63	0	1	1	X		Yi, 2016
BPSL2246	peptidyl-prolyl cis-trans isomerase B	Protein fate	Protein folding and stabilization	Chr.1			3.04														1	0	1	X
BPSL1461	50S ribosomal protein L9	Protein synthesis	Ribosomal proteins: synthesis and modification	Chr.1																4.08	0	1	1
BPSL2158	elongation factor TS	Protein synthesis	Translation factors	Chr.1																5.35	0	1	1	X
BPSL2515	30s ribosomal protein s1	Protein synthesis	Ribosomal proteins: synthesis and modification	Chr.1														5.43			0	1	1	X		Yi, 2016
BPSL3188	30S ribosomal protein S4	Protein synthesis	Ribosomal proteins: synthesis and modification	Chr.1													3.72				0	1	1	X
BPSL3206	50S ribosomal protein L16	Protein synthesis	Ribosomal proteins: synthesis and modification	Chr.1																5.64	0	1	1
BPSL3213	50S ribosomal protein L3	Protein synthesis	Ribosomal proteins: synthesis and modification	Chr.1													7.62				0	1	1
BPSL2295	IclR regulatory protein	Regulatory functions	Other	Chr.1				6.72													1	0	1
a - According to KEGG (Kyoto Encyclopedia of Genes and Genomes) annotations.
b - The ratios were calculated using the raw signal intensities of spots of the membranes incubated with melioidosis positive (mel (+)) pooled sera versus the signal intensities of spots of membranes incubated with melioidosis negative (mel(-)) pooled sera In italic written ratios are under the threshold of 3. Shown are the averaged values of biological duplicates.
M9 – stationary phase M9 minimal medium; LB – stationary phase LB medium; pH – acid stress pH 4.0; -O2/+NO3 – anaerobic growth with nitrate; BiPy – iron deficiency by 2,2′-Dipyridyl; NaCl – osmotic stress caused by sodium chlorid; NO – RNS stress by MAHMA NONOate, H2O2 – ROS stress by hydrogen peroxide
c - These proteins have been described as potential serodiagnostic candidates (sd) or, although highly immunoreactive, showed cross-reactions (cr) to other bacteria. (Felgner et al. 2009: PMID: 19666533)
further references (PMID or doi)
Woo, 2001	PMID: 29074366
Yi, 2016	doi: https://doi.org/10.1101/082057
Nieves, 2010	PMID: 21179405
Harding, 2007	PMID: 17289218
Kohler, 2016	PMID: 27427979
Wagner, 2020	PMID: 32658917
Suwannasaen, 2011	PMID: 21300673
Allwood, 2008	PMID: 18657105
